# Supplementary material for: Safety reporting quality in multiple sclerosis clinical trials: A review of phase III clinical trials included in FDA approval of disease-modifying treatments
Source: Mult Scler J Exp Transl Clin. 2025 Oct 29;11(4):20552173251390649. doi: 10.1177/20552173251390649 (PMC12576269; doi:10.1177/20552173251390649)
Supplement: sj-csv-2-mso-10.1177_20552173251390649 - Supplemental material for Safety reporting quality in multiple sclerosis clinical trials: A review of phase III clinical trials included in FDA approval of disease-modifying treatments [file sj-csv-2-mso-10.1177_20552173251390649.csv]

Study name	Year	IF	RCT?	DB?	Location	Funding	Intervention class	Control	Other Indication?	Number of participants	v1Title or abstract states if adverse events are addressed?	v1Introduction or purpose states if adverse events are addressed?	v1Specifies if reported adverse events include all recorded events or selected sample?	v1Specifies instrument or scale used to categorize lab toxicities?	v1Specifies instrument or scale used to categorize all other adverse events?	v1Specifies surveillance time frame for adverse events?	v1Specifies if early stopping rule was used?	v1Specifies if recurrent event in same patient are counted as single or separate events?	v1Reports reasons for treatment discontinuations?	v1Reports if deaths related to adverse events occured?	v1Specifies which patients were evaluable for toxicity?	v1Reports absolute numbers of adverse events?	v1Reports all adverse events? (not only above a threshold)	v1Does not combine adverse events of varying severity?	v1Does not use vague descriptors of toxicity?	v1Total score (/15)	Supplemental?	wsTitle or abstract states if adverse events are addressed?	wsIntroduction or purpose states if adverse events are addressed?	wsSpecifies if reported adverse events include all recorded events or selected sample?	wsSpecifies instrument or scale used to categorize lab toxicities?	wsSpecifies instrument or scale used to categorize all other adverse events?	wsSpecifies surveillance time frame for adverse events?	wsSpecifies if early stopping rule was used?	wsSpecifies if recurrent event in same patient are counted as single or separate events?	wsReports reasons for treatment discontinuations?	wsReports if deaths related to adverse events occured?	wsSpecifies which patients were evaluable for toxicity?	wsReports absolute numbers of adverse events?	wsReports all adverse events? (not only above a threshold)	wsDoes not combine adverse events of varying severity?	wsDoes not use vague descriptors of toxicity?	wsTotal score (/15)	v2Title or abstract states if adverse events are addressed?	v2Introduction or purpose states if adverse events are addressed?	v2Specifies use of validated instruments for adverse event grading?	v2Specifies definitions of adverse events?	v2Specifies how harms data was collected?	v2Specifies when harms data was collected?
Alemtuzumab versus interferon beta 1a as first-line treatment for patients with relapsing-remitting multiple sclerosis: a randomised controlled phase 3 trial	2012	60.392	1	0	International	Industry	Biologic drug	Active	1	563	1	0	1	0	0	1	0	1	1	1	1	1	1	1	0	10	1	1	0	1	0	0	1	0	1	1	1	1	1	1	1	0	10	1	0	0	0	1	1
Alemtuzumab for patients with relapsing multiple sclerosis after disease-modifying therapy: a randomised controlled phase 3 trial	2012	60.392	1	0	International	Industry	Biologic drug	Active	1	798	1	0	1	0	0	1	0	1	1	1	1	1	1	1	0	10	1	1	0	1	0	0	1	0	1	1	1	1	1	1	1	0	10	1	0	0	0	1	1
A Placebo-Controlled Trial of Oral Cladribine for Relapsing Multiple Sclerosis	2010	74.699	1	1	International	Industry	Small molecule drug	Placebo	1	1326	1	1	1	1	1	1	0	1	1	1	1	1	1	1	1	14	1	1	1	1	1	1	1	0	1	1	1	1	1	1	1	1	14	1	1	1	1	1	1
Daclizumab HYP versus Interferon Beta-1a in Relapsing Multiple Sclerosis	2015	74.699	1	1	International	Industry	Biologic drug	Active	1	1841	1	0	1	1	1	1	0	0	1	1	1	1	1	1	0	11	1	1	0	1	1	1	1	0	0	1	1	1	1	1	1	0	11	1	0	1	1	1	1
Placebo-Controlled Phase 3 Study of Oral BG-12 for Relapsing Multiple Sclerosis	2012	74.699	1	1	International	Industry	Small molecule drug	Placebo	0	1234	1	1	1	1	0	1	0	1	1	1	1	1	1	1	1	13	1	1	1	1	1	0	1	0	1	1	1	1	1	1	1	1	13	1	1	0	0	0	1
Placebo-Controlled Phase 3 Study of Oral BG-12 or Glatiramer in Multiple Sclerosis	2012	74.699	1	1	International	Industry	Small molecule drug	Active	0	1417	1	1	1	1	0	0	0	1	1	1	0	1	1	1	1	11	1	1	1	1	1	0	0	0	1	1	1	0	1	1	1	1	12	1	1	0	0	0	0
Diroximel fumarate (DRF) in patients with relapsing–remitting multiple sclerosis: Interim safety and efficacy results from the phase 3 EVOLVE-MS-1 study	2020	5.412	0	0	International	Industry	Small molecule drug	None	0	696	1	1	1	1	1	1	0	0	1	1	1	1	1	1	1	13	1	1	1	1	1	1	1	0	0	1	1	1	1	1	1	1	13	1	1	1	1	1	1
Diroximel Fumarate Demonstrates an Improved Gastrointestinal Tolerability Profile Compared with Dimethyl Fumarate in Patients with Relapsing–Remitting Multiple Sclerosis: Results from the Randomized, Double‐Blind, Phase III EVOLVE‐MS‐2 Study	2020	4.786	1	1	International	Industry	Small molecule drug	Active	0	504	1	1	1	0	0	1	0	1	1	1	1	1	1	1	0	11	1	1	1	1	0	0	1	0	1	1	1	1	1	1	1	0	11	1	1	0	0	1	1
A Placebo-Controlled Trial of Oral Fingolimod in Relapsing Multiple Sclerosis	2010	74.699	1	1	International	Industry	Small molecule drug	Placebo	0	1272	1	0	1	0	0	1	0	1	1	1	1	1	1	1	1	11	1	1	0	1	0	0	1	0	1	1	1	1	1	1	1	1	11	1	0	0	0	1	1
Oral Fingolimod or Intramuscular Interferon for Relapsing Multiple Sclerosis	2010	74.699	1	1	International	Industry	Small molecule drug	Active	0	1280	1	1	1	1	0	1	0	1	1	1	1	1	1	1	1	13	1	1	1	1	1	0	1	0	1	1	1	1	1	1	1	1	13	1	1	0	0	0	1
Copolymer 1 reduces relapse rate and improves disability in relapsing-remitting multiple sclerosis: Results of a phase III multicenter, double-blind, placebo-controlled trial	1995	8.77	1	1	United States of America	Industry/Government	Small molecule drug	Placebo	0	251	1	0	0	0	0	1	0	0	1	0	1	1	0	0	0	5	0	1	0	0	0	0	1	0	0	1	0	1	1	0	0	0	5	1	0	0	0	1	1
Randomised double-blind placebo-controlled study of interferon -1a in relapsing/remitting multiple sclerosis	1998	60.392	1	1	International	Industry	Biologic drug	Placebo	0	560	0	0	0	0	0	1	0	1	1	1	1	0	0	0	0	5	0	0	0	0	0	0	1	0	1	1	1	1	0	0	0	0	5	0	0	0	0	0	1
Randomized, comparative study of interferon beta-1a treatment regimens in MS	2002	8.77	1	0	International	Industry	Biologic drug	Active	0	677	1	1	0	1	0	1	0	0	1	1	1	0	0	1	1	9	0	1	1	0	1	0	1	0	0	1	1	1	0	0	1	1	9	1	1	0	0	0	1
Intramuscular Interferon Beta-la for Disease Progression in Relapsing Multiple Sclerosis	1996	9.037	1	1	United States of America	Industry/Government	Biologic drug	Placebo	0	301	1	0	1	0	0	1	0	0	1	1	0	1	0	0	0	6	0	1	0	1	0	0	1	0	0	1	1	0	1	0	0	0	6	1	0	0	0	0	1
Intramuscular interferon beta-1a therapy initiated during a first demyelinating event in multiple sclerosis	2000	74.699	1	1	International	Industry	Biologic drug	Placebo	0	383	0	0	0	0	0	1	1	0	1	1	0	0	1	1	0	6	0	0	0	0	0	0	1	1	0	1	1	0	0	1	1	0	6	0	0	0	0	1	1
Interferon beta-lb in the treatment of multiple sclerosis: Final outcome of the randomized controlled trial	1995	8.77	1	1	International	Industry	Biologic drug	Placebo	0	372	0	0	0	1	0	0	0	1	1	0	0	0	0	1	0	4	0	0	0	0	1	0	0	0	1	1	0	0	0	0	1	0	4	0	0	0	0	0	0
Mitoxantrone in progressive multiple sclerosis: a placebo- controlled, double-blind, randomised, multicentre trial	2002	60.392	1	1	International	Industry/Government	Small molecule drug	Placebo	1	194	1	0	1	0	0	1	0	1	1	1	1	1	0	0	0	8	0	1	0	1	0	0	1	0	1	1	1	1	1	0	0	0	8	1	0	0	0	1	1
A Randomized, Placebo-Controlled Trial of Natalizumab for Relapsing Multiple Sclerosis	2006	74.699	1	1	International	Industry	Biologic drug	Placebo	0	942	1	1	0	0	0	1	0	1	1	1	1	0	0	1	0	8	1	1	1	0	0	0	1	0	1	1	1	1	0	0	1	0	8	1	1	0	0	1	1
Natalizumab plus Interferon Beta-1a for Relapsing Multiple Sclerosis	2006	74.699	1	1	International	Industry	Biologic drug	Active	0	1171	1	1	1	0	0	1	0	1	1	1	1	0	0	1	0	9	1	1	1	1	0	0	1	0	1	1	1	1	0	0	1	0	9	1	1	0	0	1	1
Ocrelizumab versus Interferon Beta-1a in Relapsing Multiple Sclerosis	2016	74.699	1	1	International	Industry	Biologic drug	Active	0	1656	1	1	1	0	1	0	0	1	0	1	0	1	1	1	0	9	1	1	1	1	0	1	0	0	1	0	1	0	1	1	1	0	11	1	1	1	1	0	1
Ocrelizumab versus Placebo in Primary Progressive Multiple Sclerosis	2017	74.699	1	1	International	Industry	Biologic drug	Placebo	0	732	1	1	1	1	1	0	0	1	0	1	0	1	1	1	0	10	1	1	1	1	1	1	0	0	1	0	1	0	1	1	1	0	12	1	1	1	1	0	1
Ofatumumab versus Teriflunomide in Multiple Sclerosis	2020	74.699	1	1	International	Industry	Biologic drug	Active	1	1882	1	1	1	1	1	1	0	1	0	1	0	1	1	1	0	11	1	1	1	1	1	1	1	0	1	0	1	0	1	1	1	0	13	1	1	1	1	0	1
Safety and efficacy of ozanimod versus interferon beta-1a in relapsing multiple sclerosis (SUNBEAM): a multicentre, randomised, minimum 12-month, phase 3 trial	2019	30.039	1	1	International	Industry	Small molecule drug	Active	0	1346	1	1	1	1	1	1	1	1	1	1	1	1	1	1	1	15	1	1	1	1	1	1	1	1	1	1	1	1	1	1	1	1	15	1	1	1	1	1	1
Safety and efficacy of ozanimod versus interferon beta-1a in relapsing multiple sclerosis (RADIANCE): a multicentre, randomised, 24-month, phase 3 trial	2019	30.039	1	1	International	Industry	Small molecule drug	Active	0	1313	1	1	1	1	1	1	0	1	1	1	1	1	1	1	1	14	1	1	1	1	1	1	1	0	1	1	1	1	1	1	1	1	14	1	1	1	1	1	1
Pegylated interferon beta-1a for relapsing-remitting multiple sclerosis (ADVANCE): a randomised, phase 3, double-blind study	2014	30.039	1	1	International	Industry	Biologic drug	Placebo	0	1512	1	1	1	0	0	0	0	1	1	1	0	1	1	1	1	10	1	1	1	1	0	0	0	0	1	1	1	0	1	1	1	1	11	1	1	0	0	0	0
Ponesimod Compared With Teriflunomide in Patients With Relapsing Multiple Sclerosis in the Active-Comparator Phase 3 OPTIMUM Study	2021	13.608	1	1	International	Industry	Small molecule drug	Active	0	1133	1	1	1	1	1	0	0	1	1	1	0	1	1	1	0	11	1	1	1	1	1	1	0	0	1	1	1	0	1	1	1	0	12	1	1	1	1	1	0
Siponimod versus placebo in secondary progressive multiple sclerosis (EXPAND): a double-blind, randomised, phase 3 study	2018	60.392	1	1	International	Industry	Small molecule drug	Placebo	0	1645	1	1	1	1	1	0	0	1	0	1	1	1	1	1	0	11	1	1	1	1	1	1	0	0	1	0	1	1	1	1	1	0	11	1	1	1	1	0	0
Randomized Trial of Oral Teriflunomide for Relapsing Multiple Sclerosis	2011	74.699	1	1	International	Industry	Small molecule drug	Placebo	0	1088	1	1	1	0	0	1	0	1	1	1	1	1	1	1	1	11	1	1	1	1	0	0	1	0	1	1	1	1	1	1	1	1	14	1	1	1	0	1	1
Oral teriflunomide for patients with relapsing multiple sclerosis (TOWER): a randomised, double-blind, placebo-controlled, phase 3 trial	2014	30.039	1	1	International	Industry	Small molecule drug	Placebo	0	1169	1	1	1	1	1	1	0	0	1	1	1	1	1	1	1	13	1	1	1	1	1	1	1	0	0	1	1	1	1	1	1	1	14	1	1	1	1	1	1
Ublituximab versus Teriflunomide in Relapsing Multiple Sclerosis	2022	74.699	1	1	International	Industry	Biologic Drug	Active	0	1094	1	1	1	1	1	1	0	1	1	1	1	1	0	1	1	13	1	1	1	1	1	1	1	0	1	1	1	1	1	0	1	1	13	1	1	1	1	1	1
[truncated: 13 more columns]
